# Supplementary material for: Has the COVID-19 Pandemic Led to Changes in the Tasks of the Primary Care Workforce? An International Survey among General Practices in 38 Countries (PRICOV-19)
Source: Int J Environ Res Public Health. 2022 Nov 20;19(22):15329. doi: 10.3390/ijerph192215329 (PMC9690243; doi:10.3390/ijerph192215329)
Supplement: Supplementary file 1 [file ijerph-19-15329-s001.zip]

Archive with 1 entries (1 files):
- ijerph-1944432-supplementary.pdf
